# Supplementary material for: The Impact of Women’s Agency on Accessing and Using Maternal Healthcare Services: A Systematic Review and Meta-Analysis
Source: Int J Environ Res Public Health. 2023 Feb 23;20(5):3966. doi: 10.3390/ijerph20053966 (PMC10002172; doi:10.3390/ijerph20053966)
Supplement: Supplementary file 1 [file ijerph-20-03966-s001.zip]

Archive with 2 entries (2 files):
- ijerph-2141587-supplementary.pptx
- Supplementary file 1.pdf
